# Supplementary material for: Helium in diamonds unravels over a billion years of craton metasomatism
Source: Nat Commun. 2021 May 11;12:2667. doi: 10.1038/s41467-021-22860-3 (PMC8113505; doi:10.1038/s41467-021-22860-3)
Supplement: Supplementary file 4 — Supplementary Data 1 [file 41467_2021_22860_MOESM4_ESM.xlsx]

## Sheet: Extended Data Table 1
Supplementary Data 1: Helium content and isotopic composition, nitrogen aggregation and HDF compositional type in De Beers Pool and Finsch diamonds.
Diamond	Weight (mg)a	4He (ccSTP/g)	1σ	3He (ccSTP/g)	1σ	3He/4He (Ra)b	1σ	4He*/total 4Hec	Total N (ppm)d	%N as B-centersd	1σ	Number of TE analyses	Th (ppm)d	SE	U (ppm)d	SE	(U+Th)*/3Hee	err.	HDF typed
ON-DBP-330	19.767	7.59641e-06	1.49303e-08	4.0228e-11	4.79955e-13	3.82634	0.0462669	0.523772	394	0	<5	2	0.10105	0.02735	0.309	0.027	998324	84101.9	Saline
ON-DBP-331	2.216	1.57545e-05	6.63502e-08	9.65407e-11	1.49313e-12	4.42761	0.0709725	0.448937	645	0	<5	4	0.058125	0.0170273	0.008225	0.00211675	27527.7	5719.95	Saline
ON-DBP-332	6.672	4.27328e-06	1.52281e-08	3.48447e-12	1.14644e-13	0.589168	0.0194979	0.926672	640	25	2.5	3	0.207667	0.131834	0.0555333	0.0325794	3.62986e+06	1.56881e+06	Silicic
ON-DBP-337	8.33	4.87249e-06	1.29271e-08	2.49981e-11	4.40603e-13	3.70699	0.0660733	0.538627	73	0	<5	6	0.07875	0.0305172	0.0219333	0.00793241	196086	51963.3	Saline
ON-DBP-338	8.815	6.03057e-06	2.13028e-08	3.28404e-11	4.28893e-13	3.93472	0.0532337	0.510283	190	0	<5	3	0.172133	0.114831	0.0343233	0.0225503	276245	130040	Saline
ON-FCH-349	21.897	4.92206e-06	3.00976e-08	1.14329e-12	4.11714e-14	0.167831	0.00613035	0.979112	490	26	2.5	6	0.0619833	0.00189884	0.0369167	0.00334688	5.44769e+06	406681	High-Mg carbonatite
ON-FCH-351	10.644	6.80452e-06	2.27908e-08	3.59842e-11	4.33725e-13	3.82101	0.0478005	0.524436	115	0	<5	4	0.2975	0.0849907	0.0636667	0.00448144	450288	69540.7	Saline
ON-FCH-354	2.272	5.40465e-06	3.42643e-08	4.88779e-13	1.27212e-13	0.0653445	0.017012	0.991867	550	35	2.5	2	3.235	0.275	0.765	0.069	3.78411e+08	1.0124e+08	High-Mg carbonatite
ON-FCH-355	3.506	1.69372e-06	1.92237e-08	6.24604e-12	2.4007e-13	2.66457	0.106786	0.668367	180	0	<5	5	0.15144	0.0364554	0.02644	0.00618074	1.20529e+06	210620	Saline
ON-FCH-356	4.536	4.5922e-07	8.24618e-09	4.40082e-13	6.53327e-14	0.692431	0.103545	0.91382	610	27	2.5	5	0.7164	0.099397	0.1592	0.0204985	9.0275e+07	1.59077e+07	High-Mg carbonatite
aThe weight of the diamond that was crusshed for He analyses.
b3He/4He normalised to the atmospheric ratio (Ra=1.39×10-6).
cradiogenic 4He* calculated assuming an initial 3He/4He of 8Ra in percent of total 4He.
dNitrogen concentrations, % of nitrogen that is present as B-centers, U and Th content and HDF compositional type are from Weiss et al., 2018 and Weiss and Goldstein, 2018.
e(U+Th)* = (1.291×238U + 0.2969×232Th) Ga-1
