# Supplementary material for: Helium in diamonds unravels over a billion years of craton metasomatism
Source: Nat Commun. 2021 May 11;12:2667. doi: 10.1038/s41467-021-22860-3 (PMC8113505; doi:10.1038/s41467-021-22860-3)
Supplement: Supplementary file 5 — Supplementary Data 2 [file 41467_2021_22860_MOESM5_ESM.xlsx]

## Sheet: CLM xenoliths_He isoto. comp.
Supplementary Data 2: Published He content and 3He/4He for CLM-derived xenoliths measured by crushing (as opposed to heating and fusion)
Source	Sample	Continent/Craton	Location	Lithology	Phase	Method	4He ccSTP/g	R/Ra	STDEV
Barfod et al., JGR, 1999	R56	West Africa/West Africa	Mt. Cameroon	dunite	olivine	Crushing	5.73e-07	5.66	0.16
Barfod et al., JGR, 1999	R57	West Africa/West Africa	Mt. Cameroon	dunite	olivine	Crushing	1.59e-07	5.21	0.02
Barfod et al., JGR, 1999	R58	West Africa/West Africa	Mt. Cameroon	dunite	olivine	Crushing	1.46e-07	3.96	0.05
Barfod et al., JGR, 1999	R59	West Africa/West Africa	Mt. Cameroon	dunite	olivine	Crushing	1.39e-08	3.9	0.05
Barfod et al., JGR, 1999	R60	West Africa/West Africa	Mt. Cameroon	dunite	olivine	Crushing	1.15e-06	5.15	0.15
Barfod et al., JGR, 1999	R61	West Africa/West Africa	Mt. Cameroon	dunite	olivine	Crushing	4.32e-08	5.29	0.2
Barfod et al., JGR, 1999	R62	West Africa/West Africa	Mt. Cameroon	dunite	olivine	Crushing	2.04e-08	5.26	0.24
Barfod et al., JGR, 1999	N12	West Africa/West Africa	Biu Plateau	Harzburgite	olivine	Crushing	5.55e-09	5.01	0.3
Barfod et al., JGR, 1999	N13	West Africa/West Africa	Biu Plateau	Harzburgite	olivine	Crushing	7.04e-09	5.77	0.11
Barfod et al., JGR, 1999	N14	West Africa/West Africa	Biu Plateau	Harzburgite	olivine	Crushing	1.51e-08	5.8	0.06
Barfod et al., JGR, 1999	N15	West Africa/West Africa	Biu Plateau	Harzburgite	Opx	Crushing	8.66e-08	6.77	0.05
Barfod et al., JGR, 1999	N16	West Africa/West Africa	Biu Plateau	Harzburgite	Opx	Crushing	1.25e-07	5.8	0.03
Barfod et al., JGR, 1999	N17	West Africa/West Africa	Biu Plateau	Harzburgite	Opx	Crushing	1.08e-07	5.47	0.1
Barfod et al., JGR, 1999	C235D	West Africa/West Africa	Mt. Cameroon	Lherz.	olivine	Crushing	3e-09	5.54	0.21
Barfod et al., JGR, 1999	C235D	West Africa/West Africa	Mt. Cameroon	Lherz.	Opx	Crushing	1e-08	5.6	0.15
Barfod et al., JGR, 1999	C235D	West Africa/West Africa	Mt. Cameroon	Lherz.	Cpx	Crushing	2.51e-08	6.07	0.38
Barfod et al., JGR, 1999	C235D	West Africa/West Africa	Mt. Cameroon	Lherz.	Cpx	Crushing	8.31e-09	5.45	0.4
Barfod et al., JGR, 1999	C273Q	West Africa/West Africa	Oku	Lherz.	Opx	Crushing	1.41e-08	4.62	0.18
Barfod et al., JGR, 1999	C273Q	West Africa/West Africa	Oku	Lherz.	Opx	Crushing	1.57e-08	6.51	0.08
Barfod et al., JGR, 1999	C273Q	West Africa/West Africa	Oku	Lherz.	Cpx	Crushing	7.91e-08	6.65	0.22
Barfod et al., JGR, 1999	C39B	West Africa/West Africa	Mt Cameroon	Lherz.	Opx	Crushing	2.25e-08	4.23	0.17
Barfod et al., JGR, 1999	C39B	West Africa/West Africa	Mt Cameroon	Lherz.	Cpx	Crushing	2.54e-08	4.38	0.06
Barfod et al., JGR, 1999	Biu V	West Africa/West Africa	Bio Plateau	Cpx in Lherz.	Cpx	Crushing	2.97e-07	6.31	0.02
Barfod et al., JGR, 1999	Biu V	West Africa/West Africa	Bio Plateau	Cpx in Lherz.	Cpx	Crushing	8.45e-08	5.53	0.03
Barfod et al., JGR, 1999	Biu V	West Africa/West Africa	Bio Plateau	Cpx in Lherz.	Cpx	Crushing	2.51e-07	6.32	0.2
Barfod et al., JGR, 1999	Biu V	West Africa/West Africa	Bio Plateau	Cpx in Lherz.	Cpx	Crushing	1.56e-07	6.54	0.03
Dodson and Brandon, CG, 1999	Sim-1	North west USA	Simcoe volcano, Washington	Spinel peridotite	olivine	Crushing	7.2e-10	8.19	0.98
Dodson and Brandon, CG, 1999	Sim-3 core	North west USA	Simcoe volcano, Washington	Spinel peridotite	olivine	Crushing	1.68e-09	4.14	0.5
Dodson and Brandon, CG, 1999	Sim-3 rim	North west USA	Simcoe volcano, Washington	Spinel peridotite	olivine	Crushing	7.2e-09	7.12	0.3
Dodson and Brandon, CG, 1999	Sim-5	North west USA	Simcoe volcano, Washington	Spinel peridotite	olivine	Crushing	1.05e-09	6.11	0.43
Dodson and Brandon, CG, 1999	Sim-9c core	North west USA	Simcoe volcano, Washington	Spinel peridotite	olivine	Crushing	4.34e-09	4.86	0.22
Dodson and Brandon, CG, 1999	Sim-9c rim	North west USA	Simcoe volcano, Washington	Spinel peridotite	olivine	Crushing	3.6e-09	7	0.28
Dodson and Brandon, CG, 1999	Sim-9c opx	North west USA	Simcoe volcano, Washington	Spinel peridotite	Opx	Crushing	3.724e-08	4.77	0.24
Dodson and Brandon, CG, 1999	Sim-11	North west USA	Simcoe volcano, Washington	Spinel peridotite	olivine	Crushing	3.04e-09	6.71	0.54
Dodson and Brandon, CG, 1999	Sim-17	North west USA	Simcoe volcano, Washington	Spinel peridotite	olivine	Crushing	8.3e-10	6.01	0.6
Dodson and Brandon, CG, 1999	Sim-20	North west USA	Simcoe volcano, Washington	Spinel peridotite	olivine	Crushing	3.15e-09	7.31	0.37
Dodson and Brandon, CG, 1999	Sim-24	North west USA	Simcoe volcano, Washington	Spinel peridotite	olivine	Crushing	9.2e-10	7.67	0.77
Dodson and Brandon, CG, 1999	Sim-25	North west USA	Simcoe volcano, Washington	Spinel peridotite	olivine	Crushing	1.8e-10	7.81	3.12
Dodson and Brandon, CG, 1999	Sim-28	North west USA	Simcoe volcano, Washington	Spinel peridotite	olivine	Crushing	1.23e-09	7.29	0.5
Matsumoto et al., GC, 2000	9709 (spinel-lherzolite, Bullenmerri, olivine, 0.9784 g)	southeastern Australia	Bullenmerri	spinel-lherzolite	olivine	Crushing	4.16e-08	7.14286
Matsumoto et al., GC, 2000	WGBM14 (spinel-lherzolite, Bullenmerri, amphibole, 0.8550 g)	southeastern Australia	Bullenmerri	spinel-lherzolite	amphibole	Crushing	2.02e-07	7.78571
Matsumoto et al., GC, 2000	#9748 (garnet pyroxenite, Bullenmerri, whole rock, 0.309 g)	southeastern Australia	Bullenmerri	garnet pyroxenite	whole rock	Crushing	6.33e-08	9.21429
Matsumoto et al., GC, 2000	#9748 (garnet pyroxenite, Bullenmerri, whole rock, 0.337 g)	southeastern Australia	Bullenmerri	garnet pyroxenite	whole rock	Crushing	1.38e-07	7.71429
Matsumoto et al., GC, 2000	DR10162 (garnet pyroxenite, Bullenmerri, whole rock, 1.3702 g)	southeastern Australia	Bullenmerri	garnet pyroxenite	whole rock	Crushing	7.61e-08	6.15714
Matsumoto et al., GC, 2000	WGBM96/2 (garnet pyroxenite, Bullenmerri, whole rock, 0.5861 g)	southeastern Australia	Bullenmerri	garnet pyroxenite	whole rock	Crushing	6.82e-07	6.61429
Matsumoto et al., GC, 2000	WGBM96/3 (garnet pyroxenite, Bullenmerri, whole rock, 1.0624 g)	southeastern Australia	Bullenmerri	garnet pyroxenite	whole rock	Crushing	2.14e-07	7.92857
Reid and Graham, EPSL, 1996	89UT3	Southwest USA	St. George	peridotite	olivine	Crushing	3.6e-08	5.54	0.1
Reid and Graham, EPSL, 1996	94UT16	Southwest USA	St. George	peridotite	olivine	Crushing	3.5e-09	5.97	0.4
Reid and Graham, EPSL, 1996	89UT6	Southwest USA	Markagunt Plat.	peridotite	olivine	Crushing	8.73e-09	6.25	0.18
Reid and Graham, EPSL, 1996	89UT6	Southwest USA	Tabernacle Hill	peridotite	olivine	Crushing	2e-09	6.14
Reid and Graham, EPSL, 1996	89UT6	Southwest USA	Lathrop Wells	peridotite	olivine	Crushing		5.4	0.9
Reid and Graham, EPSL, 1996	Capulin	Southwest USA	Raton Clayton	peridotite	olivine	Crushing	2.45e-09	7.05	0.25
Reid and Graham, EPSL, 1996	Bandera	Southwest USA	Zuni-Bandera	peridotite	olivine	Crushing	6.7e-09	7.05	0.46
Reid and Graham, EPSL, 1996	Bandera	Southwest USA	Carrizozo	peridotite	olivine	Crushing		5.1	1
Reid and Graham, EPSL, 1996	Bandera	Southwest USA	Potrillo	peridotite	olivine	Crushing		7.7	1.1
Reid and Graham, EPSL, 1996	Black Tank	Southwest USA	Cima	peridotite	olivine	Crushing	2.3e-08	7.7	0.18
Reid and Graham, EPSL, 1996	Black Tank	Southwest USA		peridotite	olivine	Crushing	3e-09	7.9	1.1
Reid and Graham, EPSL, 1996	Unit 1	Southwest USA	Pisgah Crater	peridotite	olivine	Crushing	2.79e-08	7.54	0.1
Reid and Graham, EPSL, 1996	Unit 1	Southwest USA	Big Pine	peridotite	olivine	Crushing	1.5e-08	6.96	0.6
Reid and Graham, EPSL, 1996	R92LV06	Southwest USA	Long Valley	peridotite	olivine	Crushing	9.98e-09	7.12	0.23
Gautheron et al., CG, 2005	DWC1-a	Europe	Dreiser Weiher	peridotite	olivine	Crushing	2e-08	6.15	0.1
Gautheron et al., CG, 2005	DWC1-a recrush	Europe	Dreiser Weiher	peridotite	olivine	Crushing	6.7e-09	6.15	0.14
Gautheron et al., CG, 2005	DWC1-a Total	Europe	Dreiser Weiher	peridotite	olivine	Crushing	2.6e-08	6.15	0.11
Gautheron et al., CG, 2005	PFS31-a	Europe	Dreiser Weiher	peridotite	olivine	Crushing	2.5e-09	6.39	0.15
Gautheron et al., CG, 2005	PFS77-a	Europe	Dreiser Weiher	peridotite	olivine	Crushing	5.6e-08	6.73	0.11
Gautheron et al., CG, 2005	GM3-b	Europe	Dreiser Weiher	peridotite	olivine	Crushing	5.6e-09	5.52	0.09
Gautheron et al., CG, 2005	EK2-b	Europe	Dreiser Weiher	peridotite	olivine	Crushing	1.3e-09	6.31	0.15
Gautheron et al., CG, 2005	KA7-b	Europe	Kapfenstein	peridotite	olivine	Crushing	2.2e-10	8.6	0.8
Gautheron et al., CG, 2005	KA200-a	Europe	Kapfenstein	peridotite	olivine	Crushing	2.5e-09	6.65	0.14
Gautheron et al., CG, 2005	KA200-a recrush	Europe	Kapfenstein	peridotite	olivine	Crushing	7.8e-10	6.44	0.16
Gautheron et al., CG, 2005	KA200-a Total	Europe	Kapfenstein	peridotite	olivine	Crushing	3.3e-09	6.6	0.12
Gautheron et al., CG, 2005	MC98-01-b	Europe	Massif Central	peridotite	olivine	Crushing	2.3e-10	3.62	0.95
Gautheron et al., CG, 2005	MC98-03-b	Europe	Massif Central	peridotite	olivine	Crushing	7.4e-10	5.43	0.22
Gautheron et al., CG, 2005	MC98-05	Europe	Massif Central	peridotite	olivine	Crushing	7.2e-10	6.91	0.3
Gautheron et al., CG, 2005	MC98-06-b	Europe	Massif Central	peridotite	olivine	Crushing	1.8e-09	6.21	0.2
Gautheron et al., CG, 2005	MC98-07-a	Europe	Massif Central	peridotite	olivine	Crushing	6.9e-10	6.66	0.6
Gautheron et al., CG, 2005	MC98-07-a recrush	Europe	Massif Central	peridotite	olivine	Crushing	1.9e-10	6.2	0.93
Gautheron et al., CG, 2005	MC98-07-a Total	Europe	Massif Central	peridotite	olivine	Crushing	8.8e-10	6.57	0.67
Gautheron et al., CG, 2005	MC98-08-b	Europe	Massif Central	peridotite	olivine	Crushing	3.9e-10	6.56	0.43
Gautheron et al., CG, 2005	MC98-09-a	Europe	Massif Central	peridotite	olivine	Crushing	3.7e-10	6.62	0.88
Gautheron et al., CG, 2005	MC95-44	Europe	Massif Central	peridotite	olivine	Crushing	9e-09	6.68	0.06
Hoke et al., GCA, 2000	NZ56-CH	Southern New Zealand	Stoney Creek, Chatham Islands, SNZ	Lherzolite	Xenolith	Crushing	2.186e-09	1.5	0.05
Hoke et al., GCA, 2000	D101-C	Southern New Zealand	Fortification Hill, Dunedin, SNZ	Lherzolite	Xenolith	Crushing	7.4e-11	2.7
Hoke et al., GCA, 2000	D102-C	Southern New Zealand	Waipori, Dunedin, SNZ	Lherzolite	Xenolith	Crushing	7.818e-09	7	0.3
Hoke et al., GCA, 2000	D104H	Southern New Zealand	Waiaraki Road, Dunedin, SNZ	Lherzolite	Xenolith	Crushing	2.64e-10	2.5	1.1
Hoke et al., GCA, 2000	D105B	Southern New Zealand	Ram Rock, Dunedin, SNZ	Lherzolite	Xenolith	Crushing	7.497e-09	6.9	0.2
Hoke et al., GCA, 2000	D106-C	Southern New Zealand	Kakanui Basalt, Dunedin, SNZ	Lherzolite	Xenolith	Crushing	6.89e-10	3.7	0.4
Hoke et al., GCA, 2000	D107A	Southern New Zealand	Kakanui Breccia, Dunedin, SNZ	Lherzolite	Xenolith	Crushing	2.5589e-08	2.4	0.05
Hoke et al., GCA, 2000	D120D	Southern New Zealand	Pilot Point, Dunedin, SNZ	Lherzolite	Xenolith	Crushing	1.0688e-08	5.6	0.2
Hoke et al., GCA, 2000	128	Southern New Zealand	L.Wanaka-W, Dunedin, SNZ	Lherzolite	Xenolith	Crushing	2.1921e-08	6.8	0.2
Hoke et al., GCA, 2000	OS 53565	Southern New Zealand	Pigroot, Dunedin, SNZ	Lherzolite	Xenolith	Crushing	1.32e-10	11.1
Hoke et al., GCA, 2000	NZ13-5	Southern New Zealand	Kakanui, Dunedin, SNZ	Lherzolite	Xenolith	Crushing	1.5886e-07	6.9
Day et al., GCA, 2015	KH-1	USA	Kilbourne Hole, USA	Spinel Lherzolite	Olivine	Crushing	1e-08	7.23
Day et al., GCA, 2015	SC-1	USA	San Carlos, USA	Spinel Lherzolite	Cpx	Crushing	4e-08	6.97
Day et al., GCA, 2015	313-6	Siberia	Vitim, S. Siberia	Garnet Lherzolite	Olivine	Crushing	1.93084e-09	8.07069
Day et al., GCA, 2015	313-6	Siberia	Vitim, S. Siberia	Garnet Lherzolite	Rpt	Crushing	1.684e-09	6.91957
Day et al., GCA, 2015	FRB 1434	South Africa/Kaapvaal	Bultfontein, SA	Spinel Harzburgite	Olivine	Crushing	8.7148e-08	4.52246
Day et al., GCA, 2015	FRB 1434	South Africa/Kaapvaal	Bultfontein, SA	Spinel Harzburgite	Cpx	Crushing	4.65301e-07	1.29155
Day et al., GCA, 2015	FRB 909	South Africa/Kaapvaal	Premier, SA	Garnet Lherzolite	Olivine	Crushing	2.9472e-07	0.0549995
Day et al., GCA, 2015	PHN 5239	South Africa/Kaapvaal	Premier, SA	Garnet Lherzolite	Olivine	Crushing	1.08415e-08	0.245869
Day et al., GCA, 2015	PHN 5273	South Africa/Kaapvaal	Premier, SA	Garnet Lherzolite	Olivine	Crushing	5.59396e-07	0.0703374
Day et al., GCA, 2015	PHN 5731	South Africa/Kaapvaal	Premier, SA	Garnet Lherzolite	Cpx	Crushing	1.13012e-08	0.316183
Day et al., GCA, 2015	MX 5023	Canada/Slave	Diavik, CA	Garnet Harzburgite	Olivine	Crushing	5.84299e-08	4.68705
Day et al., GCA, 2015	MX 5023	Canada/Slave	Diavik, CA	Garnet Harzburgite	Garnet	Crushing	3.99933e-09	3.55155
Day et al., GCA, 2015	DDM368	Canada/Slave	Diavik, CA	Garnet Harzburgite	Olivine	Crushing	5.95899e-08	4.67518
Day et al., GCA, 2015	DDM367	Canada/Slave	Diavik, CA	Garnet Lherzolite	Olivine	Crushing	5.12019e-08	5.07796
Day et al., GCA, 2015	DDM332	Canada/Slave	Diavik, CA	Garnet Lherzolite	Olivine	Crushing	9.47161e-08	5.06456
Day et al., GCA, 2015	JP3-X1	Canada/Rae Craton	JP, Somerset Is., CA	Spinel Harzburgite	Olivine	Crushing	1.88674e-08	5.53126
Day et al., GCA, 2015	JPN 3a	Canada/Rae Craton	JP, Somerset Is., CA	Garnet Harzburgite	Olivine	Crushing	1.1356e-08	5.65439
Day et al., GCA, 2015	JPN 9	Canada/Rae Craton	JP, Somerset Is., CA	Garnet Lherzolite	Olivine	Crushing	2.916e-08	5.66629
Day et al., GCA, 2015	JPN 4	Canada/Rae Craton	JP, Somerset Is., CA	Garnet Lherzolite	Olivine	Crushing	2.65505e-08	5.54986
Day et al., GCA, 2015	KAO	South Africa/Kaapvaal	Kao, Lesotho	Eclogite	Garnet	Crushing	2.76957e-08	4.75197
Day et al., GCA, 2015	KAO	South Africa/Kaapvaal	Kao, Lesotho	Eclogite	Rpt	Crushing	1.3e-07	5.26
Day et al., GCA, 2015	KAO	South Africa/Kaapvaal	Kao, Lesotho	Eclogite	Cpx	Crushing	5e-08	5.34
Day et al., GCA, 2015	KAO	South Africa/Kaapvaal	Kao, Lesotho	Eclogite	Residual	Crushing	3e-08	4.6
Day et al., GCA, 2015	RV 2000	South Africa/Kaapvaal	Roberts Victor, SA	Eclogite	Garnet	Crushing	1.48967e-07	0.0541415
Day et al., GCA, 2015	RV 2000	South Africa/Kaapvaal	Roberts Victor, SA	Eclogite	Cpx	Crushing	4.37713e-08	0.426952
Day et al., GCA, 2015	73-16006	South Africa/Kaapvaal	Roberts Victor, SA	Eclogite	Cpx	Crushing	7.3e-07	0.38
Day et al., GCA, 2015	O-160	Siberia	Obnazhenaya, Siberia	Eclogite	Garnet	Crushing	4.9158e-08	5.33634
Day et al., GCA, 2015	MIR 63	Siberia	Mir, Siberia	Eclogite	Garnet	Crushing	8.88491e-08	0.0499318
Day et al., GCA, 2015	U07-89	Siberia	Udachnaya, Siberia	Eclogite	Garnet	Crushing	8.29877e-09	1.19514
Day et al., GCA, 2015	U07-89	Siberia	Udachnaya, Siberia	Eclogite	Cpx	Crushing	8.94683e-07	0.967778
Day et al., GCA, 2015	U-51/91	Siberia	Udachnaya, Siberia	Eclogite	Cpx	Crushing	6.16e-06	0.03
Day et al., GCA, 2015	UV-150/84	Siberia	Udachnaya, Siberia	Eclogite	Cpx	Crushing	3.6e-07	1.5
Day et al., GCA, 2015	UV-22/79	Siberia	Udachnaya, Siberia	Pyroxenite	Cpx	Crushing	3e-07	0.43
Day et al., GCA, 2015	UV-331-89	Siberia	Udachnaya, Siberia	Pyroxenite	Cpx	Crushing	6e-08	1.72
Day et al., GCA, 2015	GP 37	West Africa/Congo	Beni Boussera	Garnet Pyroxenite	Garnet	Crushing	6.71094e-10	0.607788
Day et al., GCA, 2015	GP 139	West Africa/Congo	Beni Boussera	Garnet Pyroxenite	Cpx	Crushing	2.38978e-09	0.583215
Day et al., GCA, 2015	GP 194 B	West Africa/Congo	Beni Boussera	Garnet Pyroxenite	Cpx	Crushing	1.14868e-07	0.364074
Day et al., GCA, 2015	GP 87	West Africa/Congo	Beni Boussera	Garnet Pyroxenite	Cpx	Crushing	4.00337e-09	1.37083
Day et al., GCA, 2015	FRB1350 (Ol)	South Africa/Kaapvaal	Premier, SA	Lherzolites	Olivine	Crushing	8.19e-08	0.041	0.006
Day et al., GCA, 2015	FRB1350 (Cpx)	South Africa/Kaapvaal	Premier, SA	Lherzolites	Cpx	Crushing	4.1142e-06	0.012	0.002
Day et al., GCA, 2015	FRB1350 (Opx)	South Africa/Kaapvaal	Premier, SA	Lherzolites	Opx	Crushing	4.233e-07	0.013	0.006
Day et al., GCA, 2015	PHN5267 (Opx)	South Africa/Kaapvaal	Premier, SA	Lherzolites	Opx	Crushing	1.908e-07	0.061	0.001
Day et al., GCA, 2015		South Africa/Kaapvaal				Crushing	6.88e-08	0.063	0.001
Day et al., GCA, 2015		South Africa/Kaapvaal				Crushing	6.35e-07	0.063	0.002
Day et al., GCA, 2015	UV84/91 (Ol)	Siberia	Udachnaya, Siberia	Lherzolites	Olivine	Crushing	2.32e-08	2.7	0.2
Day et al., GCA, 2015		Siberia	Udachnaya, Siberia	Lherzolites	Olivine	Crushing	4.09e-08	2.7	0.2
Day et al., GCA, 2015	UV417/76 (Ol)	Siberia	Udachnaya, Siberia	Lherzolites	Olivine	Crushing	6.45e-08	3.7	0.6
Day et al., GCA, 2015		Siberia	Udachnaya, Siberia	Lherzolites	Olivine	Crushing	6.13e-08	3.8	0.3
Day et al., GCA, 2015		Siberia	Udachnaya, Siberia	Lherzolites	Olivine	Crushing	7.2e-08	3.8	0.3
Day et al., GCA, 2015	UV417/89 (Ol)	Siberia	Udachnaya, Siberia	Lherzolites	Olivine	Crushing	1.41e-08	2.9	0.3
Jalowitzki et al., EPSL, 2016	PM14-3WR (1.1g)	Southern Patagonia	Laguna Ana (PAVF)	Garnet-spinel lherzolite	Whole Rock	Crushing	1.2765e-06	6.85	0.04
Jalowitzki et al., EPSL, 2016	PM14-4WR (1.13g)	Southern Patagonia	Laguna Ana (PAVF)	Spinel lherzolite	Whole Rock	Crushing	1.55619e-05	6.94	0.09
Jalowitzki et al., EPSL, 2016	PM14-15WR (1.14g)	Southern Patagonia	Laguna Ana (PAVF)	Garnet-spinel harzburgite	Whole Rock	Crushing	3.5738e-06	6.86	0.03
Jalowitzki et al., EPSL, 2016	PM14-15Ol (1.5g)	Southern Patagonia	Laguna Ana (PAVF)	Garnet-spinel lherzolite	Olivine	Crushing	1.211e-06	6.88	0.03
Jalowitzki et al., EPSL, 2016	PM18-21WR (1.11g)	Southern Patagonia	Laguna Timone (PAVF)	Garnet-spinel lherzolite	Whole Rock	Crushing	5.145e-07	6.88	0.05
Jalowitzki et al., EPSL, 2016	PM18-23WR (1.15g)	Southern Patagonia	Laguna Timone (PAVF)	Garnet-spinel harzburgite	Whole Rock	Crushing	1.3627e-06	6.88	0.05
Jalowitzki et al., EPSL, 2016	PM18-35WR (1.51g)	Southern Patagonia	Laguna Timone (PAVF)	Spinel lherzolite	Whole Rock	Crushing	1.7894e-06	6.85	0.04
Jalowitzki et al., EPSL, 2016	PM18-23Ol (1.5g)	Southern Patagonia	Laguna Timone (PAVF)	Garnet-spinel harzburgite	Olivine	Crushing	3.597e-07	6.89	0.06
Jalowitzki et al., EPSL, 2016	PM23-1WR (1.13g)	Southern Patagonia	Gobernador Gregores (GG)	Spinel lherzolite	Whole Rock	Crushing	7.4774e-06	7.37	0.04
Jalowitzki et al., EPSL, 2016	PM23-32WR (1.15g)	Southern Patagonia	Gobernador Gregores (GG)	Spinel lherzolite	Whole Rock	Crushing	2.1874e-06	7.28	0.04
Jalowitzki et al., EPSL, 2016	PM23-34WR (1.23g)	Southern Patagonia	Gobernador Gregores (GG)	Wehrlite	Whole Rock	Crushing	6.645e-07	7.21	0.04
Jalowitzki et al., EPSL, 2016	PM23-1Ol (1.55g)	Southern Patagonia	Gobernador Gregores (GG)	Spinel lherzolite	Olivine	Crushing	2.586e-07	7.35	0.06
Jalowitzki et al., EPSL, 2016	PM23-32Ol (1.51g)	Southern Patagonia	Gobernador Gregores (GG)	Spinel lherzolite	Olivine	Crushing	1.591e-07	7.26	0.07
Barry et al., Lithos, 2018	O-1104	Siberia	Obnazhennaya	Gt-Lherzolite	Cpx	Crushing	3.38e-07	4.04
Barry et al., Lithos, 2019	O-1104	Siberia	Obnazhennaya	Gt-Lherzolite	Cpx	Crushing	1e-06	4.57
Barry et al., Lithos, 2020	O-1107	Siberia	Obnazhennaya	Gt-Lherzolite	Cpx	Crushing	1.05e-06	0.54
Barry et al., Lithos, 2021	O-129/74	Siberia	Obnazhennaya	Gt-Lherzolite	Cpx	Crushing	1.58e-06	3.49
Barry et al., Lithos, 2022	O-1100	Siberia	Obnazhennaya	Sp-Lherzolite	Cpx	Crushing	7.5e-08	3.63
Barry et al., Lithos, 2023	O-1106	Siberia	Obnazhennaya	Gt-Lherzolite	Cpx	Crushing	7.11e-07	5.61
Barry et al., Lithos, 2024	O-1106	Siberia	Obnazhennaya	Gt-Lherzolite	Gt	Crushing	4.43e-07	3.94
Barry et al., Lithos, 2025	O-1105	Siberia	Obnazhennaya	Gt-Lherzolite	Ol	Crushing	5.03e-07	5.93
Barry et al., Lithos, 2026	O-95/12	Siberia	Obnazhennaya	Gt-Lherzolite	Ol	Crushing	2.16e-07	6.66
Barry et al., Lithos, 2027	O-97/12	Siberia	Obnazhennaya	Sp-lherzolite.	Ol	Crushing	4.8e-08	8.36
Barry et al., Lithos, 2030	U-163/09	Siberia	Udachnaya	Gt-Lherzolite	Cpx	Crushing	6.52e-07	3.85
Barry et al., Lithos, 2031	U-98-10	Siberia	Udachnaya	Gt-Lherzolite	Cpx	Crushing	1.06e-06	0.46
Barry et al., Lithos, 2032	U-98/10	Siberia	Udachnaya	Gt-Lherzolite	Cpx	Crushing	5.74e-07	0.39
Barry et al., Lithos, 2033	U-48-10	Siberia	Udachnaya	Gt-Lherzolite	Cpx	Crushing	0.000108	0.11
Barry et al., Lithos, 2034	U-84-09	Siberia	Udachnaya	Gt-Lherzolite	Cpx	Crushing	4.93e-05	0.68
Barry et al., Lithos, 2035	U-33-10	Siberia	Udachnaya	Gt-Lherzolite	Cpx	Crushing	9.36e-05	0.38
Barry et al., Lithos, 2036	U-352-08	Siberia	Udachnaya	Gt-Lherzolite	Cpx	Crushing	0.000349	0.79
Barry et al., Lithos, 2037	U-367/08	Siberia	Udachnaya	Gt-Lherzolite	Cpx	Crushing	1.35e-06	0.1
Barry et al., Lithos, 2038	U-23-10	Siberia	Udachnaya	Gt-Lherzolite	Gt	Crushing	1.34e-07	0.73
Barry et al., Lithos, 2039	U-4-76	Siberia	Udachnaya	Harzburgite	Ol	Crushing	6.63e-07	9.8
